# Supplementary material for: High-Performance Photocatalytic Multifunctional Material Based on Bi4Ti3O12-Supported Ag and Ti3C2Tx for Organic Degradation and Antibacterial Applications
Source: Biosensors (Basel). 2024 Dec 31;15(1):11. doi: 10.3390/bios15010011 (PMC11763257; doi:10.3390/bios15010011)
Supplement: Supplementary file 1 [file biosensors-15-00011-s001.zip]

Archive with 1 entries (1 files):
- biosensors-3261704-supplementary.pdf
